# Supplementary material for: The Fall Armyworm, Spodoptera frugiperda (Lepidoptera: Noctuidae), Influences Nilaparvata lugens Population Growth Directly, by Preying on Its Eggs, and Indirectly, by Inducing Defenses in Rice
Source: Int J Mol Sci. 2023 May 15;24(10):8754. doi: 10.3390/ijms24108754 (PMC10217797; doi:10.3390/ijms24108754)
Supplement: Supplementary file 1 [file ijms-24-08754-s001.zip]

Archive with 1 entries (1 files):
- ijms-2366674-supplementary.pdf
